# Supplementary material for: TRIM28-mediated nucleocapsid protein SUMOylation enhances SARS-CoV-2 virulence
Source: Nat Commun. 2024 Jan 4;15:244. doi: 10.1038/s41467-023-44502-6 (PMC10764958; doi:10.1038/s41467-023-44502-6)
Supplement: Supplementary file 6 — Source Data [file 41467_2023_44502_MOESM6_ESM.xlsx]

## Sheet: Fig. 1a
Category	Term	Count	%	PValue	Genes	List Total	Pop Hits	Pop Total	Fold Enrichment	Bonferroni	Benjamini	FDR
GOTERM_BP_DIRECT	GO:0006364~rRNA processing	125	25.9875	1.27448e-140	Q92979, P23396, Q12788, P62917, P62081, O00541, P18124, P62750, P47914, P62910, Q14692, P46783, Q9Y2X3, P83731, Q14690, P62913, P62753, Q9H0D6, P38919, Q15269, Q14978, P46782, P46781, P36578, Q9Y2P8, P62244, P84098, P63173, Q8IWA0, P62241, P62888, P61313, Q9Y3B9, P46777, P46776, P60866, P27635, P46779, P46778, P62249, Q9Y324, P25398, Q13895, Q8N726, Q9H0S4, O00567, P18621, O00566, P62891, Q8TED0,…	464	214	16792	21.1388	2.14239e-137	2.14239e-137	2.05063e-137
GOTERM_BP_DIRECT	GO:0006614~SRP-dependent cotranslational protein targeting to membrane	72	14.9688	2.16906e-92	Q9Y3U8, P23396, P62917, P62081, P62280, P18124, P39019, P62750, P62277, P47914, P39023, P30050, P62910, P46783, P83731, P62913, P62753, Q07020, P46782, P46781, P36578, P62244, P84098, P63173, P61353, P83881, P62241, P62888, P61313, P62847, P05386, P46777, P46776, P05387, P62841, P60866, P27635, P46779, P05388, P46778, P49207, P61513, P62249, P25398, P32969, P18621, P62891, P42766, Q02878, P50914,…	464	94	16792	27.7197	3.6462e-89	1.8231e-89	1.74501e-89
GOTERM_BP_DIRECT	GO:0006413~translational initiation	81	16.8399	6.80559e-90	Q9Y3U8, P23396, P62917, P62081, P62280, P18124, P39019, P62750, P62277, P47914, P61221, P39023, P30050, P62910, P46783, P83731, P62913, P62753, Q07020, P46782, P46781, P36578, P62244, P84098, P63173, P61353, P83881, P62241, P62888, P61313, P20042, P62847, P05386, P46777, P46776, P05387, P62841, P60866, P27635, P46779, P05388, P46778, P49207, P61513, P62249, P25398, Q9UKV8, P32969, P11940, P18621,…	464	137	16792	21.3968	1.14402e-86	3.8134e-87	3.65006e-87
GOTERM_BP_DIRECT	GO:0000184~nuclear-transcribed mRNA catabolic process, nonsense-mediated decay	76	15.8004	6.76751e-88	Q9Y3U8, P23396, P62917, P62081, P62280, P18124, P39019, P62750, P62277, P47914, P39023, P30050, P62910, P46783, P83731, Q96A72, P62913, P62753, P38919, Q07020, P46782, P46781, P36578, P62244, P84098, P63173, P61353, P83881, P62241, P62888, P61313, P62847, P05386, P46777, P46776, P05387, P62841, P60866, P27635, P46779, P05388, P46778, P49207, P61513, P62249, P25398, P32969, P11940, P18621, P62891,…	464	119	16792	23.1127	1.13762e-84	2.84405e-85	2.72223e-85
GOTERM_BP_DIRECT	GO:0019083~viral transcription	72	14.9688	1.98435e-83	Q9Y3U8, P23396, P62917, P62081, P62280, P18124, P39019, P62750, P62277, P47914, P39023, P30050, P62910, P46783, P83731, P62913, P62753, Q07020, P46782, P46781, P36578, P62244, P84098, P63173, P61353, P83881, P62241, P62888, P61313, P62847, P05386, P46777, P46776, P05387, P62841, P60866, P27635, P46779, P05388, P46778, P49207, P61513, P62249, P25398, P32969, P18621, P62891, P42766, Q02878, P50914,…	464	112	16792	23.2648	3.3357e-80	6.67139e-81	6.38565e-81
GOTERM_BP_DIRECT	GO:0006412~translation	82	17.0478	2.60139e-64	Q9Y3U8, P23396, P62917, P62081, P62280, P18124, P39019, P19525, P62750, P62277, P47914, Q9NX24, P39023, P30050, P62910, P46783, P83731, P62913, P62753, Q07020, Q15029, P46782, P46781, P36578, O76021, P62244, P84098, P63173, P61353, P83881, P62241, P62888, P05141, P61313, P62847, P05386, P46777, P46776, P05387, P62841, P60866, P27635, P46779, P05388, P46778, P49207, P61513, P62249, P25398, Q9UKV8,…	464	253	16792	11.7295	4.37294e-61	7.28824e-62	6.97607e-62
GOTERM_BP_DIRECT	GO:0000398~mRNA splicing, via spliceosome	74	15.3846	7.98352e-59	Q15459, Q13435, P52597, Q16629, P67809, P52272, Q86V81, Q13838, P14678, Q96DI7, A8MWD9, P62316, P84103, P09012, P62318, P09651, Q13243, P62995, P62314, Q00839, Q10570, Q13242, P38919, P51991, P07910, Q12874, Q15029, Q01081, P55795, O75533, Q15428, Q9UKM9, O75494, P38159, P22626, P11142, Q9BUJ2, Q6P2Q9, P09661, Q15393, Q13573, P08579, Q15233, Q86U42, P35637, Q14103, O75643, Q9H307, P11940, Q15717,…	464	222	16792	12.0632	1.34203e-55	1.91718e-56	1.83507e-56
GOTERM_BP_DIRECT	GO:0008380~RNA splicing	37	7.69231	2.38212e-22	Q13435, Q16629, Q8IX01, Q13838, P14678, Q9H0S4, O60506, O00566, Q96DI7, P62316, P62318, Q96A72, P26599, Q14498, P62314, P23246, P08621, Q15287, Q13148, P07910, P38919, P31942, O43143, Q12874, Q15029, Q01081, Q5BKZ1, Q15428, Q9BWF3, Q9NW13, Q9UKV3, Q6P2Q9, Q9BRL6, P09661, Q15393, Q15233, Q9Y2W1	464	166	16792	8.06637	4.00434e-19	5.00542e-20	4.79103e-20
GOTERM_BP_DIRECT	GO:0000462~maturation of SSU-rRNA from tricistronic rRNA transcript (SSU-rRNA, 5.8S rRNA, LSU-rRNA)	20	4.158	3.98305e-22	Q9Y324, Q13895, Q92979, P78316, Q9NQZ2, Q15269, Q9NYH9, Q12788, Q13601, Q9H583, Q9Y5J1, P39019, Q9NV06, P62263, P62241, Q14692, P62847, O15213, Q9UNX4, P62249	464	32	16792	22.6185	6.6955e-19	7.43945e-20	7.12081e-20
GOTERM_BP_DIRECT	GO:0006397~mRNA processing	37	7.69231	3.5321e-21	Q13435, Q15459, Q16629, Q8IX01, Q9H0S4, Q14690, Q96A72, P09651, P26599, Q13243, Q14498, Q9H0D6, P23246, P08621, Q13242, Q13148, O43143, Q12874, Q15029, Q01081, Q5BKZ1, Q15428, Q07666, P14866, P22626, Q9BWF3, Q9NW13, Q07955, Q13151, Q9UKV3, Q6P2Q9, Q9BRL6, Q15393, P26368, Q15233, Q9Y2W1, O43390	464	179	16792	7.48054	5.93746e-18	5.93746e-19	5.68315e-19
GOTERM_BP_DIRECT	GO:0006396~RNA processing	28	5.82121	4.27858e-20	P52597, Q15459, Q86U42, Q14103, P98179, Q8IX01, O60506, O00566, Q96DI7, Q7L2E3, P62318, Q14498, P62314, Q00839, Q9H0D6, P05455, P31942, P31943, P14866, Q9Y2P8, Q08211, O14979, O60832, Q9BWF3, Q92841, Q9BUJ2, P61978, Q13310	464	97	16792	10.4465	7.1923e-17	6.53845e-18	6.2584e-18
GOTERM_BP_DIRECT	GO:0002181~cytoplasmic translation	16	3.3264	8.0754e-18	Q9Y3U8, P32969, Q6DKI1, P62917, P35268, P18077, P18124, Q02878, P47914, P61254, P83881, P62899, P61313, P05386, P05387, P05388	464	25	16792	23.1614	1.35748e-14	1.11344e-15	1.06575e-15
GOTERM_BP_DIRECT	GO:0010467~gene expression	20	4.158	8.61082e-18	P07910, P52597, P51991, Q14103, Q9NZI8, P31943, P55795, P52272, P14866, Q9Y6M1, P38159, P22626, Q13151, P09651, P61978, P26599, Q15366, Q15365, Q00839, O43390	464	48	16792	15.079	1.44748e-14	1.11344e-15	1.06575e-15
GOTERM_BP_DIRECT	GO:0010501~RNA secondary structure unwinding	19	3.9501	3.13344e-17	P38919, Q9UKV8, Q9Y6V7, Q9UL18, Q9Y2R4, Q9BQ39, Q13206, Q9NR30, Q13838, O00571, Q96GQ7, Q9H0S4, Q9NY93, Q9NVP1, P17844, Q9H9G7, Q92841, Q92499, P60842	464	44	16792	15.6274	5.26732e-14	3.76237e-15	3.60122e-15
GOTERM_BP_DIRECT	GO:0098609~cell-cell adhesion	37	7.69231	4.51882e-15	P50990, P06733, P26641, P14618, Q9Y265, P0DMV9, O00567, P63244, P62750, Q02878, P47914, P50914, Q96AG4, P83731, P46940, P63104, P62258, Q15365, Q6PKG0, P62854, P62826, P13639, P07737, O00571, P50402, O76021, P11021, P11142, Q7Z2W4, P15880, Q92522, P49327, P61313, P61978, P08238, P62424, P49207	464	271	16792	4.94102	7.65177e-12	5.06409e-13	4.84718e-13
GOTERM_BP_DIRECT	GO:0000470~maturation of LSU-rRNA	11	2.2869	6.1241e-13	Q9NX24, P46087, P62906, Q9Y4W2, Q9Y3B9, P55769, P62424, Q9BXY0, O76021, Q9H9Y2, P56537	464	15	16792	26.5391	1.02944e-09	6.22876e-11	5.96197e-11
GOTERM_BP_DIRECT	GO:0042273~ribosomal large subunit biogenesis	13	2.7027	6.29917e-13	Q9Y3T9, Q9Y221, P18077, O00541, P18124, P50914, Q9Y3C1, P61254, Q15050, Q9GZL7, P62913, P46777, Q99848	464	25	16792	18.8186	1.05893e-09	6.22876e-11	5.96197e-11
GOTERM_BP_DIRECT	GO:0006369~termination of RNA polymerase II transcription	18	3.7422	9.6267e-13	P38919, Q16629, Q86U42, Q01081, Q9BY77, Q86V81, Q13838, P14678, Q07955, P84103, P62318, P26368, Q13243, Q9Y3Y2, Q10570, Q15287, P62304, Q13242	464	64	16792	10.1783	1.61826e-09	8.99027e-11	8.6052e-11
GOTERM_BP_DIRECT	GO:0000463~maturation of LSU-rRNA from tricistronic rRNA transcript (SSU-rRNA, 5.8S rRNA, LSU-rRNA)	9	1.8711	2.76565e-12	Q8IY81, P42766, Q14137, Q9BZE4, Q6DKI1, O00541, Q9H7B2, Q9GZL7, P18124	464	9	16792	36.1897	4.6491e-09	2.44687e-10	2.34207e-10
GOTERM_BP_DIRECT	GO:1904874~positive regulation of telomerase RNA localization to Cajal body	10	2.079	3.6853e-11	P50990, O60832, Q99832, P17987, P50991, Q9NX24, Q9Y265, P49368, P48643, P40227	464	15	16792	24.1264	6.19498e-08	3.09749e-09	2.96482e-09
GOTERM_BP_DIRECT	GO:0031124~mRNA 3'-end processing	15	3.1185	4.57043e-11	P38919, Q16629, Q86U42, Q01081, Q9BY77, Q86V81, Q13838, Q07955, P84103, P26368, Q13243, Q9Y3Y2, Q10570, Q15287, Q13242	464	50	16792	10.8569	7.6829e-08	3.65852e-09	3.50182e-09
GOTERM_BP_DIRECT	GO:0000027~ribosomal large subunit assembly	11	2.2869	6.19834e-11	Q02878, P62750, P30050, P39023, P83731, Q9H7B2, Q8TDN6, P62913, P46777, P27635, Q9H9Y2	464	21	16792	18.9565	1.04194e-07	4.53018e-09	4.33614e-09
GOTERM_BP_DIRECT	GO:0048025~negative regulation of mRNA splicing, via spliceosome	11	2.2869	6.19834e-11	P22626, Q16629, Q9UKV3, O75494, P38159, P61978, P26368, P26599, P62995, Q15287, Q13242	464	21	16792	18.9565	1.04194e-07	4.53018e-09	4.33614e-09
GOTERM_BP_DIRECT	GO:0042274~ribosomal small subunit biogenesis	10	2.079	8.21871e-11	Q92979, Q9H0A0, P78316, P08708, P62081, P62847, P62841, P62753, P62249, P39019	464	16	16792	22.6185	1.38157e-07	5.75652e-09	5.50996e-09
GOTERM_BP_DIRECT	GO:0045727~positive regulation of translation	15	3.1185	1.08613e-10	P38919, Q14103, P06748, Q9BY77, P13639, P98179, Q04695, P11940, Q13838, O00571, Q15717, P56537, P62701, Q14011, Q6PKG0	464	53	16792	10.2424	1.82578e-07	7.30313e-09	6.99033e-09
GOTERM_BP_DIRECT	GO:0017148~negative regulation of translation	15	3.1185	4.03961e-10	P38919, P23396, Q14444, Q9NZI8, O00571, Q9Y6M1, O60506, P51116, Q12906, P19525, Q9BWF3, P63244, Q00577, P40429, Q14011	464	58	16792	9.35939	6.79058e-07	2.61176e-08	2.49989e-08
GOTERM_BP_DIRECT	GO:0006405~RNA export from nucleus	14	2.9106	2.27459e-09	P38919, Q16629, Q01081, Q9BY77, Q86V81, Q13838, Q07955, P84103, P09651, P26368, Q13243, Q9Y3Y2, Q15287, Q13242	464	55	16792	9.21191	3.82358e-06	1.41614e-07	1.35549e-07
GOTERM_BP_DIRECT	GO:1904871~positive regulation of protein localization to Cajal body	7	1.4553	1.13707e-08	P50990, Q99832, P17987, P50991, P49368, P48643, P40227	464	8	16792	31.6659	1.91139e-05	6.82647e-07	6.53408e-07
GOTERM_BP_DIRECT	GO:0006406~mRNA export from nucleus	17	3.5343	1.38348e-08	P38919, Q16629, Q01081, Q9BY77, Q86V81, Q13838, O75494, P22626, P63241, Q07955, P84103, P26368, Q13243, Q9Y3Y2, Q10570, Q15287, Q13242	464	100	16792	6.15224	2.32561e-05	8.01944e-07	7.67595e-07
GOTERM_BP_DIRECT	GO:1904851~positive regulation of establishment of protein localization to telomere	7	1.4553	3.33167e-08	P50990, O60832, Q99832, P17987, P50991, P48643, P40227	464	9	16792	28.1475	5.60039e-05	1.82302e-06	1.74494e-06
GOTERM_BP_DIRECT	GO:0030490~maturation of SSU-rRNA	8	1.6632	3.36191e-08	P78316, Q9BVJ6, P62263, Q969X6, Q9H8H0, P55769, O00566, P39019	464	14	16792	20.6798	5.6512e-05	1.82302e-06	1.74494e-06
GOTERM_BP_DIRECT	GO:0048026~positive regulation of mRNA splicing, via spliceosome	8	1.6632	6.15409e-08	P38919, P11142, Q9UMS4, P38159, P62995, Q13573, Q9Y2W1, P08621	464	15	16792	19.3011	0.000103445	3.23282e-06	3.09435e-06
GOTERM_BP_DIRECT	GO:0035278~miRNA mediated inhibition of translation	7	1.4553	3.41466e-07	Q9BWF3, Q9UKV8, Q9H9G7, Q9UL18, Q9UPQ9, Q8NDV7, P56537	464	12	16792	21.1106	0.000573839	1.7394e-05	1.6649e-05
GOTERM_BP_DIRECT	GO:0042254~ribosome biogenesis	10	2.079	4.13831e-07	Q14137, Q9BVP2, O00541, Q9Y2P8, Q9H089, P55769, P62269, P62424, P05388, P49207	464	36	16792	10.0527	0.000695409	2.04603e-05	1.9584e-05
GOTERM_BP_DIRECT	GO:0000028~ribosomal small subunit assembly	8	1.6632	4.3781e-07	P42677, Q15269, P08708, P46782, P62263, P46783, P62841, P39019	464	19	16792	15.2377	0.000735688	2.10274e-05	2.01267e-05
GOTERM_BP_DIRECT	GO:0001649~osteoblast differentiation	15	3.1185	9.94823e-07	P07910, P22087, O75643, Q86V81, Q9NR30, P62280, P84090, P38159, O60506, O76021, Q08211, Q9BZE4, P49327, P62841, Q00839	464	104	16792	5.21966	0.0016709	4.64527e-05	4.44631e-05
GOTERM_BP_DIRECT	GO:0032212~positive regulation of telomere maintenance via telomerase	9	1.8711	1.84771e-06	P50990, O60832, Q99832, P17987, P50991, P49368, P48643, P09651, P40227	464	32	16792	10.1783	0.00310119	8.39462e-05	8.03506e-05
GOTERM_BP_DIRECT	GO:0070934~CRD-mediated mRNA stabilization	5	1.0395	2.79121e-06	Q9NZI8, P67809, O60506, Q00839, Q08211	464	5	16792	36.1897	0.00468104	0.000123474	0.000118186
GOTERM_BP_DIRECT	GO:0000375~RNA splicing, via transesterification reactions	8	1.6632	3.61793e-06	Q96DI7, Q12874, O75533, Q6P2Q9, Q15393, O75494, P62995, O00566	464	25	16792	11.5807	0.0060633	0.000155942	0.000149263
GOTERM_BP_DIRECT	GO:0016925~protein sumoylation	15	3.1185	4.15121e-06	P07910, P55854, P27694, Q8N726, P04637, Q02880, P11388, P12004, P11387, Q9UQE7, Q9Y2X3, P61978, Q13263, P09874, Q14683	464	117	16792	4.6397	0.00695391	0.000174455	0.000166982
GOTERM_BP_DIRECT	GO:0000245~spliceosomal complex assembly	8	1.6632	4.8339e-06	Q9UMS4, O75533, P62316, Q92499, Q13838, P62318, P62314, P62304	464	26	16792	11.1353	0.00809289	0.00019819	0.000189701
GOTERM_BP_DIRECT	GO:0000381~regulation of alternative mRNA splicing, via spliceosome	9	1.8711	7.42905e-06	Q15459, Q9BWF3, P17844, P14866, P38159, P26599, P62995, Q9Y2W1, Q15287	464	38	16792	8.57123	0.0124106	0.000297339	0.000284603
GOTERM_BP_DIRECT	GO:0006986~response to unfolded protein	9	1.8711	1.62774e-05	P31689, P11142, P07900, O95757, Q92598, P34931, P34932, P08238, P10809	464	42	16792	7.75493	0.0269916	0.000636334	0.000609079
GOTERM_BP_DIRECT	GO:0035194~posttranscriptional gene silencing by RNA	5	1.0395	1.86942e-05	Q9UKV8, Q9H9G7, Q9UL18, Q9UPQ9, Q8NDV7	464	7	16792	25.8498	0.0309366	0.000698333	0.000668422
GOTERM_BP_DIRECT	GO:1903608~protein localization to cytoplasmic stress granule	5	1.0395	1.86942e-05	P67809, Q92499, O00571, Q08211, P05455	464	7	16792	25.8498	0.0309366	0.000698333	0.000668422
GOTERM_BP_DIRECT	GO:0032508~DNA duplex unwinding	9	1.8711	2.32892e-05	P13010, P12956, Q9Y265, Q13283, P33992, Q92499, O00571, Q08211, O14646	464	44	16792	7.40243	0.0383932	0.00085107	0.000814617
GOTERM_BP_DIRECT	GO:0050821~protein stabilization	15	3.1185	2.38333e-05	P50990, P23284, P50991, P07900, P0DMV9, P07737, Q8N726, Q99832, P17987, Q9BZE4, P49368, P48643, P40227, P08238, P10809	464	136	16792	3.99151	0.0392723	0.000852421	0.000815911
GOTERM_BP_DIRECT	GO:1901224~positive regulation of NIK/NF-kappaB signaling	6	1.2474	2.5412e-05	P09429, P19525, O43707, P23396, Q9H9G7, Q9UL18	464	14	16792	15.5099	0.0418185	0.000889949	0.000851831
GOTERM_BP_DIRECT	GO:0043044~ATP-dependent chromatin remodeling	7	1.4553	2.88099e-05	P07910, Q92769, P60709, P28370, O60264, Q92922, P51532	464	23	16792	11.0142	0.0472762	0.000988357	0.000946024
GOTERM_BP_DIRECT	GO:0075713~establishment of integrated proviral latency	5	1.0395	3.65728e-05	P13010, P12956, P62937, O75531, O75475	464	8	16792	22.6185	0.0596283	0.00122958	0.00117691
GOTERM_BP_DIRECT	GO:0006457~protein folding	17	3.5343	3.98844e-05	P31689, P50990, P50991, P07900, P62937, O95757, P38646, Q99832, P17987, P11142, Q15084, P49368, P48643, P40227, P62873, Q9UHV9, P08238	464	180	16792	3.41791	0.0648488	0.00131462	0.00125831
GOTERM_BP_DIRECT	GO:1901998~toxin transport	8	1.6632	4.83243e-05	P31689, P50990, Q99832, P17987, P11021, P50991, P49368, P48643	464	36	16792	8.04215	0.0780231	0.00156218	0.00149527
GOTERM_BP_DIRECT	GO:0006376~mRNA splice site selection	6	1.2474	7.33418e-05	Q96MU7, Q07955, O75494, P38159, Q13243, Q13242	464	17	16792	12.7728	0.115995	0.00232618	0.00222655
GOTERM_BP_DIRECT	GO:0000466~maturation of 5.8S rRNA from tricistronic rRNA transcript (SSU-rRNA, 5.8S rRNA, LSU-rRNA)	4	0.831601	8.16088e-05	Q8IY81, Q14137, O00541, Q9GZL7	464	4	16792	36.1897	0.128195	0.00253387	0.00242534
GOTERM_BP_DIRECT	GO:0007223~Wnt signaling pathway, calcium modulating pathway	8	1.6632	8.29048e-05	Q9HCE1, Q9UKV8, Q9H9G7, Q08209, Q9UL18, Q9UPQ9, P62873, Q8NDV7	464	39	16792	7.42352	0.130093	0.00253387	0.00242534
GOTERM_BP_DIRECT	GO:0051170~nuclear import	6	1.2474	9.92588e-05	P62316, P14678, P62318, P09651, P62314, P62304	464	18	16792	12.0632	0.153684	0.00292727	0.00280189
GOTERM_BP_DIRECT	GO:0006414~translational elongation	6	1.2474	9.92588e-05	P26641, P13639, P49411, P68104, P05386, P05387	464	18	16792	12.0632	0.153684	0.00292727	0.00280189
GOTERM_BP_DIRECT	GO:0097421~liver regeneration	7	1.4553	0.000117815	P84098, Q07955, P62910, P62847, Q13243, P12004, P62249	464	29	16792	8.73543	0.179678	0.00341461	0.00326835
GOTERM_BP_DIRECT	GO:0006338~chromatin remodeling	11	2.2869	0.000125311	Q9NRL2, P35659, Q92769, Q9Y265, P28370, O60264, Q92922, P51532, O14646, Q9UKK9, P11387	464	86	16792	4.62891	0.189952	0.00357031	0.00341739
GOTERM_BP_DIRECT	GO:0035279~mRNA cleavage involved in gene silencing by miRNA	4	0.831601	0.000199835	Q9HCE1, Q9UKV8, Q9H9G7, Q9UL18	464	5	16792	28.9517	0.285346	0.00559871	0.00535891
GOTERM_BP_DIRECT	GO:0045815~positive regulation of gene expression, epigenetic	9	1.8711	0.000288033	P35659, Q71DI3, P62805, P60709, Q9UIG0, O75533, O60264, O75367, Q9NR30	464	62	16792	5.25334	0.383843	0.00793744	0.00759747
GOTERM_BP_DIRECT	GO:0000460~maturation of 5.8S rRNA	5	1.0395	0.00033466	Q9Y4W2, Q9Y3B9, Q9BXY0, Q9H9Y2, P56537	464	13	16792	13.9191	0.430307	0.0090736	0.00868496
GOTERM_BP_DIRECT	GO:0007339~binding of sperm to zona pellucida	7	1.4553	0.000350007	P50990, Q99832, P17987, P50991, P49368, P48643, P34931	464	35	16792	7.23793	0.444821	0.00933908	0.00893907
GOTERM_BP_DIRECT	GO:0042769~DNA damage response, detection of DNA damage	7	1.4553	0.000410344	P31689, P27694, P23396, P15927, P62979, P12004, P09874	464	36	16792	7.03688	0.498388	0.0107779	0.0103163
GOTERM_BP_DIRECT	GO:0071353~cellular response to interleukin-4	6	1.2474	0.000429528	P11021, P39023, P49327, P68363, P08238, P05388	464	24	16792	9.04741	0.514313	0.0111082	0.0106325
GOTERM_BP_DIRECT	GO:0042026~protein refolding	5	1.0395	0.000611487	P11142, P07900, P0DMV9, P34931, P10809	464	15	16792	12.0632	0.642359	0.0153419	0.0146848
GOTERM_BP_DIRECT	GO:0048255~mRNA stabilization	5	1.0395	0.000611487	Q14103, P11940, Q15717, Q9Y2W1, Q14011	464	15	16792	12.0632	0.642359	0.0153419	0.0146848
GOTERM_BP_DIRECT	GO:0045070~positive regulation of viral genome replication	6	1.2474	0.000635233	P62937, P11940, O00571, O95793, P11388, Q6PKG0	464	26	16792	8.35146	0.656362	0.0157033	0.0150307
GOTERM_BP_DIRECT	GO:0000387~spliceosomal snRNP assembly	6	1.2474	0.000907005	P62316, P14678, P62318, P62314, Q9NW64, P62304	464	28	16792	7.75493	0.782459	0.0220967	0.0211503
GOTERM_BP_DIRECT	GO:0009615~response to virus	11	2.2869	0.00092367	P06733, P19525, P26641, P62244, Q7Z2W4, Q9BUJ2, O75531, Q9NR30, Q92499, O00571, P48643	464	110	16792	3.61897	0.788474	0.0221813	0.0212312
GOTERM_BP_DIRECT	GO:0000447~endonucleolytic cleavage in ITS1 to separate SSU-rRNA from 5.8S rRNA and LSU-rRNA from tricistronic rRNA transcript (SSU-rRNA, 5.8S rRNA, LSU-rRNA)	4	0.831601	0.00105177	Q9Y324, P78316, Q15050, Q9Y2P8	464	8	16792	18.0948	0.829488	0.0245773	0.0235246
GOTERM_BP_DIRECT	GO:1900034~regulation of cellular response to heat	9	1.8711	0.00105268	P11142, P27694, P07900, P0DMV9, P15927, Q92598, P34931, P62258, P08238	464	75	16792	4.34276	0.829751	0.0245773	0.0235246
GOTERM_BP_DIRECT	GO:0006265~DNA topological change	4	0.831601	0.00154545	P09429, Q02880, P11388, P11387	464	9	16792	16.0843	0.92572	0.0355877	0.0340634
GOTERM_BP_DIRECT	GO:0006334~nucleosome assembly	11	2.2869	0.00168364	Q9P0M6, P06899, P06748, Q71DI3, P62805, Q92522, O60264, O75367, P55209, O60814, P16402	464	119	16792	3.34526	0.941139	0.0379564	0.0363307
GOTERM_BP_DIRECT	GO:0016032~viral process	19	3.9501	0.00169348	Q13435, P06748, P62826, P04637, Q9Y224, O60506, P11387, P63244, P11142, P08670, P61221, Q9H6F5, P05141, P09651, P61978, P62258, Q13573, P10809, P60842	464	299	16792	2.29968	0.942106	0.0379564	0.0363307
GOTERM_BP_DIRECT	GO:0006268~DNA unwinding involved in DNA replication	4	0.831601	0.00216279	Q00577, P33993, Q02880, P11388	464	10	16792	14.4759	0.973737	0.0478375	0.0457886
GOTERM_BP_DIRECT	GO:0006281~DNA repair	16	3.3264	0.00228475	P27694, P23396, P06748, Q9Y265, Q14807, P39748, Q99459, Q9UQE7, Q08945, Q96PK6, Q15233, Q13263, P09874, Q14683, O14867, Q9Y5B9	464	235	16792	2.46398	0.978615	0.0498788	0.0477424
GOTERM_BP_DIRECT	GO:0033120~positive regulation of RNA splicing	4	0.831601	0.00291332	Q07955, P26368, Q13243, Q9NW64	464	11	16792	13.1599	0.992586	0.0627857	0.0600965
GOTERM_BP_DIRECT	GO:0048024~regulation of mRNA splicing, via spliceosome	4	0.831601	0.00380548	Q96MU7, Q07666, P84103, O75494	464	12	16792	12.0632	0.998354	0.0786172	0.0752499
GOTERM_BP_DIRECT	GO:0008334~histone mRNA metabolic process	4	0.831601	0.00380548	P14678, P62318, P05455, P62304	464	12	16792	12.0632	0.998354	0.0786172	0.0752499
GOTERM_BP_DIRECT	GO:0032211~negative regulation of telomere maintenance via telomerase	4	0.831601	0.00380548	P07910, Q9H0A0, P09651, Q00839	464	12	16792	12.0632	0.998354	0.0786172	0.0752499
GOTERM_BP_DIRECT	GO:0006260~DNA replication	12	2.4948	0.00383498	P27694, Q04837, P15927, Q08945, Q96PK6, P39748, P33992, P33993, P55209, P12004, Q9Y5B9, P11387	464	155	16792	2.80178	0.998434	0.0786172	0.0752499
GOTERM_BP_DIRECT	GO:0016569~covalent chromatin modification	10	2.079	0.00405238	Q9P0M6, P35659, Q9NQZ2, P28370, O60264, O75367, Q92922, P51532, Q13263, O14646	464	113	16792	3.20262	0.998915	0.0820729	0.0785576
GOTERM_BP_DIRECT	GO:0007000~nucleolus organization	3	0.623701	0.004387	Q14978, O00541, P39019	464	4	16792	27.1422	0.999383	0.0847648	0.0811342
GOTERM_BP_DIRECT	GO:0090625~mRNA cleavage involved in gene silencing by siRNA	3	0.623701	0.004387	Q9UKV8, Q9H9G7, Q9UL18	464	4	16792	27.1422	0.999383	0.0847648	0.0811342
GOTERM_BP_DIRECT	GO:0000154~rRNA modification	3	0.623701	0.004387	Q9H0A0, Q9Y2X3, O00567	464	4	16792	27.1422	0.999383	0.0847648	0.0811342
GOTERM_BP_DIRECT	GO:0031118~rRNA pseudouridine synthesis	3	0.623701	0.004387	O60832, Q9NY12, Q9NX24	464	4	16792	27.1422	0.999383	0.0847648	0.0811342
GOTERM_BP_DIRECT	GO:0070527~platelet aggregation	6	1.2474	0.00515862	P60709, P02679, O14950, Q5JWF2, P02675, P35579	464	41	16792	5.29605	0.999832	0.0985413	0.0943206
GOTERM_BP_DIRECT	GO:0000380~alternative mRNA splicing, via spliceosome	4	0.831601	0.00604355	P52272, Q07955, P26599, P23246	464	14	16792	10.3399	0.999962	0.114148	0.109259
GOTERM_BP_DIRECT	GO:0006388~tRNA splicing, via endonucleolytic cleavage and ligation	4	0.831601	0.00740156	Q9Y224, Q92499, Q9Y3I0, Q10570	464	15	16792	9.65057	0.999996	0.137437	0.13155
GOTERM_BP_DIRECT	GO:0008543~fibroblast growth factor receptor signaling pathway	8	1.6632	0.00744006	P52597, P31943, P52272, Q01085, P46940, P62979, P09651, P26599	464	82	16792	3.5307	0.999996	0.137437	0.13155
GOTERM_BP_DIRECT	GO:0006342~chromatin silencing	6	1.2474	0.00768915	Q9P0M6, P0C0S8, P51608, P0C0S5, O75367, P04908	464	45	16792	4.82529	0.999998	0.140494	0.134477
GOTERM_BP_DIRECT	GO:0006310~DNA recombination	8	1.6632	0.00793804	P09429, P27694, P13010, P12956, Q9Y265, Q96PK6, Q15233, O14867	464	83	16792	3.48816	0.999998	0.143482	0.137337
GOTERM_BP_DIRECT	GO:0045109~intermediate filament organization	4	0.831601	0.00892554	P35527, P35908, P08670, Q04695	464	16	16792	9.04741	1	0.159615	0.152779
GOTERM_BP_DIRECT	GO:0051028~mRNA transport	6	1.2474	0.00923171	P51991, Q9NZI8, Q96A72, P09651, Q9Y6M1, Q9UN86	464	47	16792	4.61996	1	0.163353	0.156356
GOTERM_BP_DIRECT	GO:0006302~double-strand break repair	7	1.4553	0.00957818	P13010, Q9UIG0, P39748, O60264, Q92499, O14867, P09874	464	66	16792	3.8383	1	0.167718	0.160534
GOTERM_BP_DIRECT	GO:0042255~ribosome assembly	3	0.623701	0.0105719	P06748, Q9Y221, Q14692	464	6	16792	18.0948	1	0.178513	0.170867
GOTERM_BP_DIRECT	GO:0000480~endonucleolytic cleavage in 5'-ETS of tricistronic rRNA transcript (SSU-rRNA, 5.8S rRNA, LSU-rRNA)	3	0.623701	0.0105719	Q9Y324, P78316, Q9Y2P8	464	6	16792	18.0948	1	0.178513	0.170867
GOTERM_BP_DIRECT	GO:0033119~negative regulation of RNA splicing	3	0.623701	0.0105719	P62277, P26599, P62854	464	6	16792	18.0948	1	0.178513	0.170867
GOTERM_BP_DIRECT	GO:0070935~3'-UTR-mediated mRNA stabilization	4	0.831601	0.0106195	Q13148, P07910, Q13151, Q15717	464	17	16792	8.51521	1	0.178513	0.170867
GOTERM_BP_DIRECT	GO:0042220~response to cocaine	5	1.0395	0.0111354	Q15029, P07900, Q92769, P08238, P10809	464	32	16792	5.65463	1	0.185333	0.177395
GOTERM_BP_DIRECT	GO:1903146~regulation of mitophagy	5	1.0395	0.0124015	Q8IWA0, Q01081, Q9Y265, P26368, P46779	464	33	16792	5.48328	1	0.204382	0.195628
GOTERM_BP_DIRECT	GO:0008283~cell proliferation	19	3.9501	0.0133174	O95996, Q13895, Q14137, P08779, Q9BVP2, P04637, Q07666, P33993, O00541, P12004, O60832, P35580, P42677, P62750, P13010, Q9GZL7, P62873, Q15398, Q6PKG0	464	366	16792	1.8787	1	0.217345	0.208036
GOTERM_BP_DIRECT	GO:0042276~error-prone translesion synthesis	4	0.831601	0.0145295	P27694, P15927, P62979, P12004	464	19	16792	7.61887	1	0.224117	0.214517
GOTERM_BP_DIRECT	GO:0070987~error-free translesion synthesis	4	0.831601	0.0145295	P27694, P15927, P62979, P12004	464	19	16792	7.61887	1	0.224117	0.214517
GOTERM_BP_DIRECT	GO:0075522~IRES-dependent viral translational initiation	3	0.623701	0.0145323	P26599, Q15366, P05455	464	7	16792	15.5099	1	0.224117	0.214517
GOTERM_BP_DIRECT	GO:0035280~miRNA loading onto RISC involved in gene silencing by miRNA	3	0.623701	0.0145323	Q9UKV8, Q9H9G7, Q9UL18	464	7	16792	15.5099	1	0.224117	0.214517
GOTERM_BP_DIRECT	GO:1901838~positive regulation of transcription of nuclear large rRNA transcript from RNA polymerase I promoter	3	0.623701	0.0145323	P19338, P51532, Q9H8H0	464	7	16792	15.5099	1	0.224117	0.214517
GOTERM_BP_DIRECT	GO:0000389~mRNA 3'-splice site recognition	3	0.623701	0.0145323	Q15459, Q12874, Q15428	464	7	16792	15.5099	1	0.224117	0.214517
GOTERM_BP_DIRECT	GO:0006284~base-excision repair	5	1.0395	0.0152011	P09429, P27694, P15927, P04637, P39748	464	35	16792	5.16995	1	0.2323	0.22235
GOTERM_BP_DIRECT	GO:0000723~telomere maintenance	5	1.0395	0.0167382	P27694, P13010, P12956, P15927, P12004	464	36	16792	5.02634	1	0.251223	0.240462
GOTERM_BP_DIRECT	GO:0007017~microtubule-based process	5	1.0395	0.0167382	O75935, P07437, Q13885, P68363, P04350	464	36	16792	5.02634	1	0.251223	0.240462
GOTERM_BP_DIRECT	GO:0006296~nucleotide-excision repair, DNA incision, 5'-to lesion	5	1.0395	0.0183692	P27694, P15927, P62979, P12004, P09874	464	37	16792	4.89049	1	0.273262	0.261558
GOTERM_BP_DIRECT	GO:0035196~production of miRNAs involved in gene silencing by miRNA	3	0.623701	0.0190258	Q9UKV8, Q9H9G7, Q9UL18	464	8	16792	13.5711	1	0.278107	0.266195
GOTERM_BP_DIRECT	GO:0031497~chromatin assembly	3	0.623701	0.0190258	P09429, Q9Y3T9, P04637	464	8	16792	13.5711	1	0.278107	0.266195
GOTERM_BP_DIRECT	GO:0033683~nucleotide-excision repair, DNA incision	5	1.0395	0.0200954	P27694, P15927, P62979, P12004, P09874	464	38	16792	4.7618	1	0.29121	0.278737
GOTERM_BP_DIRECT	GO:0000082~G1/S transition of mitotic cell cycle	8	1.6632	0.0227215	P27694, Q8N726, P15927, Q08209, P33992, P33993, P62753, P12004	464	102	16792	2.8384	1	0.326452	0.31247
GOTERM_BP_DIRECT	GO:0001895~retina homeostasis	5	1.0395	0.0238389	P60709, Q8NI36, P02768, P04264, P00441	464	40	16792	4.52371	1	0.339604	0.325058
GOTERM_BP_DIRECT	GO:0006297~nucleotide-excision repair, DNA gap filling	4	0.831601	0.0274288	P27694, P15927, P62979, P12004	464	24	16792	6.03161	1	0.387461	0.370866
GOTERM_BP_DIRECT	GO:0051085~chaperone mediated protein folding requiring cofactor	3	0.623701	0.0294845	P11142, Q92598, P10809	464	10	16792	10.8569	1	0.406257	0.388856
GOTERM_BP_DIRECT	GO:0033148~positive regulation of intracellular estrogen receptor signaling pathway	3	0.623701	0.0294845	P17844, Q92841, P09874	464	10	16792	10.8569	1	0.406257	0.388856
GOTERM_BP_DIRECT	GO:0045793~positive regulation of cell size	3	0.623701	0.0294845	P07900, P08238, Q4VCS5	464	10	16792	10.8569	1	0.406257	0.388856
GOTERM_BP_DIRECT	GO:0002227~innate immune response in mucosa	4	0.831601	0.0305477	P62891, P62861, P06899, O60814	464	25	16792	5.79034	1	0.417486	0.399604
GOTERM_BP_DIRECT	GO:1903955~positive regulation of protein targeting to mitochondrion	7	1.4553	0.0314606	Q8IWA0, Q01081, Q9Y265, O15213, P34931, P26368, P46779	464	86	16792	2.94567	1	0.426495	0.408227
GOTERM_BP_DIRECT	GO:0045944~positive regulation of transcription from RNA polymerase II promoter	38	7.90021	0.0330256	P09429, Q9UKV8, P12956, Q8N726, Q9UL18, P67809, P04637, Q9Y224, P11388, Q00059, P17844, Q8IXJ9, P31260, Q96PK6, Q92598, P62979, P09874, Q15365, Q13263, O14867, P38919, Q15424, Q92769, P07737, P0C0S5, O00571, Q07687, O75475, P38159, P51532, P53999, P19338, Q08209, Q92841, Q92922, P61978, Q13573, Q9Y2W1	464	981	16792	1.40184	1	0.444128	0.425105
GOTERM_BP_DIRECT	GO:0031047~gene silencing by RNA	8	1.6632	0.0339688	Q9UKV8, P62826, Q71DI3, P62805, Q9UL18, Q9UPQ9, P11940, Q8NDV7	464	111	16792	2.60826	1	0.453186	0.433776
GOTERM_BP_DIRECT	GO:0060213~positive regulation of nuclear-transcribed mRNA poly(A) tail shortening	3	0.623701	0.0353892	Q9UKV8, Q9UPQ9, P11940	464	11	16792	9.86991	1	0.461156	0.441404
GOTERM_BP_DIRECT	GO:0032786~positive regulation of DNA-templated transcription, elongation	3	0.623701	0.0353892	Q86V81, Q13838, Q9Y5B9	464	11	16792	9.86991	1	0.461156	0.441404
GOTERM_BP_DIRECT	GO:0035195~gene silencing by miRNA	3	0.623701	0.0353892	Q9HCE1, Q8NDV7, P56537	464	11	16792	9.86991	1	0.461156	0.441404
GOTERM_BP_DIRECT	GO:0000244~spliceosomal tri-snRNP complex assembly	3	0.623701	0.0417059	Q9UMS4, Q6P2Q9, O75494	464	12	16792	9.04741	1	0.535173	0.51225
GOTERM_BP_DIRECT	GO:0032727~positive regulation of interferon-alpha production	3	0.623701	0.0417059	P09429, Q7Z2W4, P10809	464	12	16792	9.04741	1	0.535173	0.51225
GOTERM_BP_DIRECT	GO:0009408~response to heat	5	1.0395	0.0428195	P31689, P07900, O75475, P10809, P00441	464	48	16792	3.76976	1	0.5453	0.521944
GOTERM_BP_DIRECT	GO:0007265~Ras protein signal transduction	6	1.2474	0.0437855	Q8N726, P04637, Q13283, Q9UN86, P62873, Q13263	464	70	16792	3.10197	1	0.553409	0.529705
GOTERM_BP_DIRECT	GO:0043484~regulation of RNA splicing	4	0.831601	0.0447891	P52597, P31943, Q5BKZ1, P08621	464	29	16792	4.99168	1	0.557708	0.53382
GOTERM_BP_DIRECT	GO:0006294~nucleotide-excision repair, preincision complex assembly	4	0.831601	0.0447891	P27694, P15927, P62979, P09874	464	29	16792	4.99168	1	0.557708	0.53382
GOTERM_BP_DIRECT	GO:0031054~pre-miRNA processing	3	0.623701	0.0484076	Q9UKV8, Q9H9G7, Q9UL18	464	13	16792	8.35146	1	0.593964	0.568524
GOTERM_BP_DIRECT	GO:0051131~chaperone-mediated protein complex assembly	3	0.623701	0.0484076	P07900, P34932, P10809	464	13	16792	8.35146	1	0.593964	0.568524
GOTERM_BP_DIRECT	GO:0071475~cellular hyperosmotic salinity response	2	0.4158	0.0543867	P13010, P12956	464	2	16792	36.1897	1	0.643049	0.615506
GOTERM_BP_DIRECT	GO:0007549~dosage compensation	2	0.4158	0.0543867	Q9P0M6, O75367	464	2	16792	36.1897	1	0.643049	0.615506
GOTERM_BP_DIRECT	GO:1903748~negative regulation of establishment of protein localization to mitochondrion	2	0.4158	0.0543867	P31689, Q92598	464	2	16792	36.1897	1	0.643049	0.615506
GOTERM_BP_DIRECT	GO:0000054~ribosomal subunit export from nucleus	2	0.4158	0.0543867	P61221, P56537	464	2	16792	36.1897	1	0.643049	0.615506
GOTERM_BP_DIRECT	GO:0072422~signal transduction involved in DNA damage checkpoint	2	0.4158	0.0543867	Q99459, Q9UMS4	464	2	16792	36.1897	1	0.643049	0.615506
GOTERM_BP_DIRECT	GO:0006417~regulation of translation	5	1.0395	0.0547523	P06702, P63173, P98179, P62263, Q15397	464	52	16792	3.47977	1	0.643049	0.615506
GOTERM_BP_DIRECT	GO:1900153~positive regulation of nuclear-transcribed mRNA catabolic process, deadenylation-dependent decay	3	0.623701	0.0554682	Q9UKV8, Q9UPQ9, P11940	464	14	16792	7.75493	1	0.643049	0.615506
GOTERM_BP_DIRECT	GO:0043923~positive regulation by host of viral transcription	3	0.623701	0.0554682	P51532, Q13573, O14646	464	14	16792	7.75493	1	0.643049	0.615506
GOTERM_BP_DIRECT	GO:1901796~regulation of signal transduction by p53 class mediator	8	1.6632	0.0559233	P27694, Q9Y3T9, Q92769, P15927, P04637, Q08945, P62979, Q9Y5B9	464	124	16792	2.33482	1	0.643884	0.616305
GOTERM_BP_DIRECT	GO:0000722~telomere maintenance via recombination	4	0.831601	0.0572659	P27694, P15927, P39748, P12004	464	32	16792	4.52371	1	0.654857	0.626808
GOTERM_BP_DIRECT	GO:0048511~rhythmic process	5	1.0395	0.0613248	P63244, P17844, P11388, Q08211, P23246	464	54	16792	3.35089	1	0.696534	0.6667
GOTERM_BP_DIRECT	GO:2001244~positive regulation of intrinsic apoptotic signaling pathway	4	0.831601	0.0617523	P63244, P06702, Q9NYF8, P04637	464	33	16792	4.38662	1	0.696682	0.666842
GOTERM_BP_DIRECT	GO:0042633~hair cycle	3	0.623701	0.0628631	P08779, P02533, P62304	464	15	16792	7.23793	1	0.704486	0.674312
GOTERM_BP_DIRECT	GO:0043488~regulation of mRNA stability	7	1.4553	0.0653403	P11142, Q14103, P0DMV9, P11940, P62979, Q15717, P63104	464	103	16792	2.45949	1	0.727397	0.696242
GOTERM_BP_DIRECT	GO:0045471~response to ethanol	7	1.4553	0.0703386	P13639, P49411, P62906, P62701, P61313, P68032, P00441	464	105	16792	2.41264	1	0.770296	0.737303
GOTERM_BP_DIRECT	GO:0031396~regulation of protein ubiquitination	3	0.623701	0.0705685	P07900, P0DMV9, P08238	464	16	16792	6.78556	1	0.770296	0.737303
GOTERM_BP_DIRECT	GO:1903506~regulation of nucleic acid-templated transcription	3	0.623701	0.0705685	O43707, P35637, Q9UKM9	464	16	16792	6.78556	1	0.770296	0.737303
GOTERM_BP_DIRECT	GO:0001890~placenta development	4	0.831601	0.0711967	Q9Y3I0, P62753, P08238, P00441	464	35	16792	4.13596	1	0.77214	0.739068
GOTERM_BP_DIRECT	GO:0043065~positive regulation of apoptotic process	14	2.9106	0.0730053	P31689, P09429, Q8N726, Q9NYF8, P04637, O00571, P11388, P63244, Q9UKV3, P62979, P62753, P10809, Q15287, P00441	464	300	16792	1.68885	1	0.786679	0.752984
GOTERM_BP_DIRECT	GO:0019985~translesion synthesis	4	0.831601	0.0761475	P27694, P15927, P62979, P12004	464	36	16792	4.02107	1	0.814807	0.779908
GOTERM_BP_DIRECT	GO:0006337~nucleosome disassembly	3	0.623701	0.0785617	Q92922, P51532, Q9Y5B9	464	17	16792	6.38641	1	0.814807	0.779908
GOTERM_BP_DIRECT	GO:0030048~actin filament-based movement	3	0.623701	0.0785617	P35580, P68032, P35579	464	17	16792	6.38641	1	0.814807	0.779908
GOTERM_BP_DIRECT	GO:0045069~regulation of viral genome replication	2	0.4158	0.0804628	P17844, P62937	464	3	16792	24.1264	1	0.814807	0.779908
GOTERM_BP_DIRECT	GO:0061684~chaperone-mediated autophagy	2	0.4158	0.0804628	P11142, P07900	464	3	16792	24.1264	1	0.814807	0.779908
GOTERM_BP_DIRECT	GO:0031120~snRNA pseudouridine synthesis	2	0.4158	0.0804628	O60832, Q9NX24	464	3	16792	24.1264	1	0.814807	0.779908
GOTERM_BP_DIRECT	GO:0000819~sister chromatid segregation	2	0.4158	0.0804628	Q02880, P11388	464	3	16792	24.1264	1	0.814807	0.779908
GOTERM_BP_DIRECT	GO:0044774~mitotic DNA integrity checkpoint	2	0.4158	0.0804628	Q02880, P11388	464	3	16792	24.1264	1	0.814807	0.779908
GOTERM_BP_DIRECT	GO:1902626~assembly of large subunit precursor of preribosome	2	0.4158	0.0804628	P83731, P56537	464	3	16792	24.1264	1	0.814807	0.779908
GOTERM_BP_DIRECT	GO:1901837~negative regulation of transcription of nuclear large rRNA transcript from RNA polymerase I promoter	2	0.4158	0.0804628	Q9P0M6, O75367	464	3	16792	24.1264	1	0.814807	0.779908
GOTERM_BP_DIRECT	GO:0008544~epidermis development	6	1.2474	0.0856211	P35527, P08779, P35908, Q04695, P13647, P02533	464	85	16792	2.55456	1	0.858507	0.821736
GOTERM_BP_DIRECT	GO:0061436~establishment of skin barrier	3	0.623701	0.086821	P08779, Q86YZ3, P04264	464	18	16792	6.03161	1	0.858507	0.821736
GOTERM_BP_DIRECT	GO:0006261~DNA-dependent DNA replication	3	0.623701	0.086821	Q00059, P27694, Q9NRL2	464	18	16792	6.03161	1	0.858507	0.821736
GOTERM_BP_DIRECT	GO:0007004~telomere maintenance via telomerase	3	0.623701	0.086821	O60832, Q9NY12, Q9NX24	464	18	16792	6.03161	1	0.858507	0.821736
GOTERM_BP_DIRECT	GO:0030218~erythrocyte differentiation	4	0.831601	0.0973836	P62263, Q9UKV3, P38646, P39019	464	40	16792	3.61897	1	0.957321	0.916317

## Sheet: Fig. 1c
Positions within proteins	Intensity WT_1	Intensity WT_2	Intensity WT_3	Intensity T90R_1	Intensity T90R_2	Intensity T90R_3
361	527170	1664600	1476400	509080	65719000	785580
65	0	0	0	562150	31408000	1393100
342	6114900	24689000	0	0	87568000	5482300
347	8578700	34510000	7883000	2338800	176910000	5482300
375	2020600	2044100	1304300	1689300	5110400	2289900
388	7302200	0	7586600	1734100	240030000	1837800
61	26026000	799130	10791000	5218200	47645000	3203600
266	13122000	11564000	14805000	0	349730000	5583500

## Sheet: Fig. 1e
PLA dots intensity (fold)
WT	K65R
1	0
1.09	0
1.52	0

## Sheet: Fig. 1h
	PLA dots intensity (fold)
	WT	K65R
	1	0.16
	1.24	0.25
	0.82	0.19

## Sheet: Fig. 2a
		ΔFnorm (‰)
	Titrant (Log μM)	NP WT			NP SUMO
	20	880	863	856	859	897	851
	10	852	831	867	854	886	879
	5	814	772	805	873	851	856
	2.5	751	784	760	861	880	869
	1.25	754	749	714	852	847	868
	0.625	752	743	740	862	825	843
	0.3125	723	731	739	812	780	799
	0.15625	743	721	715	771	753	789
	0.078125	731	703	728	760	773	780
	0.0390625	713	721	701	754	776	741
	0.0195312	702	691	693	721	748	769
	0.00976562	708	691	703	733	725	709
	0.00488281	689	696	704	725	719	710
	0.00244141	703	716	699	731	722	705
	0.0012207	701	709	691	718	712	704
	0.000610352	693	682	712	693	710	705

## Sheet: Fig. 2b
		ΔFnorm (‰)
	Titrant of Cy5-RNA (Log μM)	NP WT			SUMO3-NP
	100	970	956	943	989	995	963
	50	924	947	958	967	996	975
	25	871	889	904	963	981	996
	12.5	856	849	817	958	979	982
	6.25	852	834	830	974	938	964
	3.125	793	781	809	963	971	916
	1.5625	763	725	785	951	937	914
	0.78125	701	683	728	917	897	874
	0.390625	693	621	681	874	850	839
	0.195312	640	593	627	851	823	809
	0.0976562	631	591	607	807	837	833
	0.0488281	624	604	597	741	719	704
	0.0244141	625	596	604	704	682	663
	0.012207	613	586	599	671	630	618
	0.00610352	604	579	591	653	625	607
	0.00305176	593	572	582	600	581	570

## Sheet: Fig. 2d
		Area occupied (fold)
		AF488-NP						AF488-SUMO3-NP (-TEV)						AF488-SUMO3-NP (+TEV)
	-RNA	1	1.26	0.79	0.94	1.38	1.62	10.28	10.18	9.64	13.19	10.68	8.63	1.65	1.87	1.08	0.97	1.43	1.94
	+RNA	8.34	8.69	13.62	12.74	10.31	11.91	27.62	27.63	26.14	19.67	23.08	20.65	15.37	10.62	9.63	8.75	14.64	12.08

## Sheet: Fig. 2e
		Relative frequence (%)
	EqDiameter (μM)	NP	SUMO3-NP	NP	SUMO3-NP
	1	0.98	0.57	0.41	0.45
	2	9.53	3.57	1.19	0.52
	4	13.39	4.84	2.74	0.42
	6	17.41	6.36	3.62	1.08
	8	19.05	8.39	5.32	1.75
	10	18.27	11.32	8.37	2.99
	12	15.05	12.3	10.52	4.05
	14	6.45	13.01	12.11	6.13
	16	0.35	10.09	12.17	8.08
	18		9.33	9.59	9.16
	20		6.27	9.44	9.06
	21		5.58	7.87	8.71
	22		3.43	7.18	8.32
	23		2.31	3.94	8.54
	24		1.2	2.82	7.46
	25		1.1	1.75	7.36
	26		0.33	0.85	3.94
	27			0.23	3.17
	28				2.36
	29				2.2
	30				1.89
	31				1.75
	32				0.49
	33				0.15
	34				0.07

## Sheet: Fig. 2f
		Fluorescence intensity
	Time (s)	NP WT			SUMO3-NP			NP WT+RNA			SUMO3-NP+RNA
	-2	1	1	1	1	1	1	1	1	1	1	1	1
	-1	1	0.96	0.99	0.96	0.98	0.99	0.95	0.96	0.96	0.95	0.95	0.96
	0	0.16	0.24	0.17	0.16	0.24	0.18	0.17	0.18	0.24	0.25	0.17	0.17
	1	0.22	0.25	0.25	0.28	0.27	0.24	0.29	0.31	0.4	0.32	0.26	0.28
	2	0.22	0.28	0.27	0.23	0.3	0.34	0.33	0.4	0.37	0.38	0.41	0.5
	4	0.26	0.28	0.34	0.31	0.3	0.35	0.36	0.35	0.42	0.44	0.52	0.55
	6	0.32	0.34	0.36	0.33	0.43	0.38	0.47	0.4	0.43	0.57	0.66	0.65
	8	0.31	0.36	0.42	0.4	0.49	0.44	0.52	0.44	0.48	0.68	0.71	0.77
	10	0.36	0.42	0.45	0.51	0.55	0.49	0.58	0.52	0.66	0.75	0.77	0.86
	12	0.37	0.43	0.48	0.5	0.57	0.51	0.59	0.53	0.64	0.8	0.81	0.86
	14	0.41	0.43	0.5	0.55	0.58	0.63	0.67	0.58	0.63	0.86	0.8	0.86
	16	0.45	0.5	0.54	0.6	0.61	0.64	0.7	0.62	0.71	0.85	0.84	0.94
	18	0.48	0.52	0.58	0.65	0.65	0.69	0.73	0.7	0.79	0.86	0.87	0.95
	20	0.5	0.56	0.57	0.66	0.69	0.71	0.75	0.72	0.84	0.86	0.89	0.95
	22	0.53	0.57	0.66	0.77	0.68	0.74	0.77	0.73	0.87	0.9	0.91	0.97
	24	0.58	0.61	0.66	0.78	0.71	0.79	0.82	0.78	0.89	0.86	0.93	0.97
	26	0.59	0.63	0.69	0.8	0.87	0.82	0.85	0.89	0.91	0.92	0.94	0.98
	28	0.61	0.66	0.73	0.8	0.89	0.87	0.86	0.93	0.91	0.91	0.95	0.97

## Sheet: Fig. 2g
		ΔFnorm (‰)
	Titrant of AF594 NP (Log μM)	NP			NP K65R
	10	847	906	900	881	856	842
	5	908	869	887	865	817	853
	2.5	828	859	887	775	769	810
	1.25	844	908	899	742	730	776
	0.625	813	891	871	695	667	709
	0.3125	831	827	879	622	637	692
	0.15625	867	837	819	531	507	577
	0.078125	761	806	776	471	502	539
	0.0390625	667	693	709	467	513	538
	0.0195312	657	717	678	440	492	534
	0.00976562	601	659	629	484	517	536
	0.00488281	534	592	588	445	481	516
	0.00244141	502	557	526	447	474	496
	0.0012207	511	530	523	413	466	509
	0.000610352	513	525	512	482	453	519
	0.000305176	490	481	505	461	459	507

[truncated: 149 more sheets: Fig. 2h, Fig. 2i, Fig. 2j, Fig. 3a, Fig. 3b, Fig. 3c, Fig. 3d, Fig. 3e, Fig. 3f, Fig. 3g, Fig. 3h, Fig. 4b, Fig. 4c, Fig. 4d, Fig. 4e, Fig. 4f, Fig. 4g, Fig. 4h, Fig. 4i, Fig. 4j …]
